# Supplementary material for: Echocardiography Nomogram for Predicting Survival among Chronic Lung Disease Patients with Severe Pulmonary Hypertension
Source: J Clin Med. 2022 Mar 14;11(6):1603. doi: 10.3390/jcm11061603 (PMC8955171; doi:10.3390/jcm11061603)
Supplement: Supplementary file 1 [file jcm-11-01603-s001.zip]

Archive with 1 entries (1 files):
- jcm-1568101-supplementary.pdf
